# Supplementary material for: Simultaneous Quantification of Organic Acids in Tamarillo (Solanum betaceum) and Untargeted Chemotyping Using Methyl Chloroformate Derivatisation and GC-MS
Source: Molecules. 2022 Feb 15;27(4):1314. doi: 10.3390/molecules27041314 (PMC8875926; doi:10.3390/molecules27041314)
Supplement: Supplementary file 1 [file molecules-27-01314-s001.zip]

Archive with 1 entries (1 files):
- molecules-1498998-supplementary.pdf
